# Supplementary material for: hkb is required for DIP-α expression and target recognition in the Drosophila neuromuscular circuit
Source: Commun Biol. 2024 Apr 27;7:507. doi: 10.1038/s42003-024-06184-8 (PMC11055905; doi:10.1038/s42003-024-06184-8)
Supplement: Supplementary file 4 — Supplementary Data 1 [file 42003_2024_6184_MOESM4_ESM.xlsx]

## Sheet: Figure 2
Figure 2. Deficiency screen revealed candidate regions that cover genetic interactors of DIP-α or dpr10.
BL#	m4	m3	m12	m13
Sensitized Control	0.5141	0.897	0.9779	0.9833
1842	0.1474	0.8902	1	0.88
1990	0.6441	0.8879	0.9831	0.9661
2352	0.5536	0.8701	1	0.9706
2596	0.5962	0.9085	0.9879	0.9818
2597	0.4636	0.8143	0.9936	0.9677
3486	0.6917	0.8676	0.9741	0.963
6962	0.5833	0.8686	1	0.986
7443	0.3778	0.7714	1	1
8029	0.6228	0.9509	1	1
8103	0.5462	0.875	1	0.9615
8105	0.5461	0.8239	0.9941	0.9701
8684	0.6218	0.8344	0.9848	0.9645
8685	0.5217	0.8682	0.9863	0.9793
8957	0.6588	0.92	0.9887	0.9828
8964	0.65	0.8759	0.9879	0.9879
8965	0.5857	0.8359	1	0.9867
9077	0.6977	0.9885	0.9927	0.9927
9082	0.4654	0.9444	1	0.9699
9084	0.7339	0.9227	1	0.9731
9090	0.5871	0.8175	0.9874	0.9618
9204	0.638	0.906	1	0.9881
9210	0.3933	0.8582	0.9873	0.9427
9211	0.5655	0.913	0.9943	0.9773
9226	0.2881	0.854	0.992	0.9438
9227	0.6875	0.8	1	1
9481	0.4419	0.8286	1	0.9375
9482	0.5987	0.8727	0.981	0.9524
9487	0.6222	0.7073	1	1
24137	0.6038	0.82	1	1
24139	0.6415	0.8372	0.9821	0.9821
24142	0.4038	0.75	0.9138	0.8966
24143	0.4706	0.8667	0.9826	0.9739
24516	0.6909	0.94	0.9815	1
24909	0.6364	0.9556	1	0.9792
24965	0.375	0.7561	1	0.9508
24968	0.6	0.9444	1	0.9747
24970	0.6	0.9318	0.9149	0.9167
24971	0.6098	0.9444	0.9778	0.9091
24973	0.4255	0.9375	0.9608	0.94
24980	0.75	0.8889	1	1
24983	0.6296	0.88	0.9818	0.9434
24990	0.6949	0.9512	0.96	0.973
24993	0.5098	0.8696	1	0.9569
25001	0.6277	0.9222	1	1
25005	0.629	0.9358	0.9922	0.9612
25006	0.6122	0.8421	0.9495	0.9495
25007	0.5657	0.9792	1	0.97
25008	0.7037	0.9487	0.9881	0.9639
25011	0.6783	0.9439	0.9915	0.9576
25019	0.4299	0.9694	0.9813	0.9252
25075	0.4713	0.9091	1	0.9222
25077	0.6604	0.7838	1	0.963
25390	0.5	0.9024	0.9524	0.9524
25694	0.5462	0.8571	0.984	0.92
25695	0.5	0.8571	1	1
25696	0.6607	1	1	0.9661
25724	0.5	0.8667	0.9872	0.8974
25740	0.5844	0.8871	0.9875	0.9875
26529	0.7021	0.9	1	0.5714
26533	0.6949	0.9149	1	0.9831
26580	0.5385	0.9841	1	1
26836	0.6154	0.9778	1	0.9298
26839	0.6933	0.9851	1	0.9747
26846	0.72	0.9444	1	0.9464
26847	0.8235	1	1	1
26848	0.6094	0.8448	0.9851	0.9552
27365	0.8293	0.8621	1	0.907
27404	0.6133	0.9726	1	0.9125
27580	1	0.8974	0.9844	0.9844
29667	0.9184	0.9333	0.9184	0.9583
7633	0.8214	0.8929	1	0.9882
7634	0.8173	0.9293	0.9821	0.9636
7638	0.6042	0.8681	0.99	0.97
7675	0.75	0.75	0.9831	1
7676	1	0.6889	1	0.9643
7680	0.6923	0.9074	0.9825	0.9825
7681	0.8727	0.5745	1	0.9655
7682	0.5455	0.9074	1	0.9818
7692	0.4	0.9828	1	0.9836
7731	0.587	0.8854	1	0.8958
7737	0.8837	0.8529	1	0.9756
7739	0.8	0.8824	0.9636	1
7997	0.4706	0.84	0.9804	0.8627
9497	0.5769		0.9747	0.8462
9500	0.3455	0.8333	0.8772	0.8772
9501	0.434	0.9714	1	1
8923	0.4177	0.8529	0.9744	0.974
7413	0.975	0.8592	0.9625	0.9625
8104	0.6333	0.8649	1	0.9545
9208	0.386	0.9024	1	0.95
25021	0.569	0.9074	0.95	0.95
37537	1	0.8871	1	0.9737
8967	0.4328	0.8814	0.9853	0.9853
1467	0.68	0.9195	0.9903	0.9903
2155	0.4286	0.9623	1	1
2234	0.54	0.54	1	1
3547	0.8077	0.9773	1	0.9818
6367	0.7414	0.8491	0.9661	0.9661

## Sheet: Figure 3
Figure 3. A sub-screen identified huckebein (hkb) as a genetic interactor.
Figure 3b
Gene screened	m4-Is
Sensitized Control	0.5141
ED5100	0.2755
ED5046	0.4
ED5142	0.529
Figure 3c
Gene screened	m4-Is
Sensitized Control	0.5141
auxilin	0.8551
abstrakt	0.4355
complexin	0.7241
vps24	0.6897
huckebein	0.3778
contactin	0.6667
tube	0.8571
lost	0.7821

## Sheet: Figure 4
Figure 4. hkb genetically interacts with DIP-α, but not dpr10.
Figure 4a
Genotype	m4-Is
w1118	0.9355
dpr10CR/+	0.9156
hkbA321R1/+	0.9216
dpr10CR/+,hkbA321R1/+	0.8591
hkb2/+	0.8916
dpr10CR/+,hkb2/+	0.872
Figure 4b
Genotype	m4-Is
w1118	0.9386
DIP-αCR/+	0.7143
hkbA321R1/+	0.8208
DIP-αCR/+,hkbA321R1/+	0.4272
hkb2/+	0.8788
DIP-αCR/+,hkb2/+	0.5631

## Sheet: Figure 6
Figure 6. hkb functions through eve to regulate DIP-α-EGFP expression and m4-Is innervation in embryos, 1st and 2nd instar stages.
Figure 6e
Genotype	DIP-α-EGFP/HRP
DIP-α-EGFP	0.4627
DIP-α-EGFP;eveΔRN2	0.3217
Figure 6h
Genotype	m4-Is
DIP-α-EGFP	0.963
DIP-α-EGFP;eveΔRN2	0.04
Figure 6k
Genotype	m4-Is
DIP-α-EGFP	0.9434
DIP-α-EGFP;eveΔRN2	0.0682

## Sheet: Figure 7
Figure 7. eve genetically interacts with DIP-α and hkb to control of m4-Is innervation.
Figure 7a
Genotype	m4-Is
w1118	0.9216
DIP-αCR/+	0.7788
eveΔRN2/+	0.9167
DIP-αCR/+,eveΔRN2/+	0.6346
Figure 7b
Genotype	m4-Is
w1118	0.9612
eveΔRN2/+	0.8966
hkbA321R1/+	0.8762
hkb2/+	0.8839
eveΔRN2/+,hkbA321R1/+	0.6914
eveΔRN2/+,hkb2/+	0.7326
